# Supplementary material for: Understanding student perceptions of social computing and online tools to enhance learning
Source: PLoS One. 2022 Oct 27;17(10):e0276490. doi: 10.1371/journal.pone.0276490 (PMC9612442; doi:10.1371/journal.pone.0276490)
Supplement: S1 Raw data — (XLSX) [file pone.0276490.s001.xlsx]

## Sheet: Sheet1
ID	Start time	Completion time	Email	Name	Please click on the box to indicate your willingness to participate in the study.	Gender	College	Years of study	Age	The following tools below are used in the Introduction to Psychology class in the current COVID-19 time. Please select four (4) of the tools that you consider the most beneficial in the blended ...	Please provide at least two (2) reasons for the choice of your selection above.	Online discussion forum	Blogs	Journals	Assignment feedback	Online class (through Collaborate)	Chat box in Collaborate	Icons in Collaborate, e.g. smiley face and thumb up	Video clips	Online class group discussion	Gamification (Kahoot Game)	Online office hour (through Collaborate)	Email2	Phone	MS Team	Announcement (on Blackboard)	Please provide at least two (2) reasons for the choice of your selection above.2
4	2020-12-07 11:32:04	2020-12-07 11:35:00	anonymous		I consent	Female	Business Admin	Year 4	21-24	Online discussion forum;Assignment feedback;Video clips;Icons in Collaborate, e.g. smiley face and thumb up;	Provides different viewpoints to the concepts more chances to participate and understand more	3	4	2	5	5	5	5	5	3	4	5	5	5	5	4	students loose interest fast when it comes to reading long journals, so videos and collaboration is better. Any sort of communication is good as long as topic is well portrayed
5	2020-12-07 11:42:05	2020-12-07 11:46:35	anonymous		I consent	Female	Health Sciences	Year 2	17-20	Online discussion forum;Online class (through Collaborate);Online class group discussion;	1) the discuss forum was a great way to enhance our knowledge on certain subjects and to see what others had to say 2) the online collaborate was very efficient when it came to flexibility and comfort	5	3	2	5	5	5	5	5	5	2	5	5	1	1	5	1) necessary to have the email and an online office hour 2) video clips and discussions help to enhance our understanding of the topic
6	2020-12-07 11:48:03	2020-12-07 11:50:55	anonymous		I consent	Female	Medicine	Year 4	21-24	Online class (through Collaborate);Icons in Collaborate, e.g. smiley face and thumb up;Video clips;Announcement (on Blackboard);	Because they do no but so much stress on students as assignments do	1	1	1	1	4	4	4	4	3	5	5	3	3	3	5	Because they don’t put stress on students as assignments do
7	2020-12-07 11:49:02	2020-12-07 11:53:31	anonymous		I consent		Medicine	Year 1	17-20	Online class (through Collaborate);Video clips;Email ;Assignment feedback;	Assignment feedback is important to know how i did in an assignment and/or how i lost marks and how to improve.	4	3	3	5	5	5	5	5	5	4	5	5	5	5	5	Chat box in collabrorate is important to ask questions and communicate with the doctor as well as email.
8	2020-12-07 12:07:22	2020-12-07 12:09:04	anonymous		I consent	Female	Fine Arts & Design	Year 4	21-24	Online class (through Collaborate);Video clips;Gamification (Kahoot Game);Email ;Announcement (on Blackboard);		1	1	1	4	5	1	1	4	1	3	1	4	1	1	4
9	2020-12-07 12:09:28	2020-12-07 12:13:17	anonymous		I consent	Female	Health Sciences	Year 3	17-20	Online discussion forum;Online class (through Collaborate);Assignment feedback;Icons in Collaborate, e.g. smiley face and thumb up;Video clips;Online class group discussion;Announcement (on Blackboard);	increases engagement keeps learning constant	2	1	1	5	5	5	4	3	3	3	3	5	2	2	5	my preference is that^
10	2020-12-07 12:19:02	2020-12-07 12:22:26	anonymous		I consent	Female	Engineering	Year 2	17-20	Online discussion forum;Blogs;Journals;Assignment feedback;Online class (through Collaborate);Chat box in Collaborate;Icons in Collaborate, e.g. smiley face and thumb up;Video clips;Online class group discussion;Gamification (Kahoot Game);Announcement (on Blackboard);Email ;	we use a lot of interactive methods to learn lessons in class its good because theres more to understand compared to whats being said on the powerpoints	3	3	3	5	5	5	4	4	3	3	4	5	3	4	5	the blogs and journals i think dont seem to make any difference but the discussions forum helps us communicate our ideas between peers feedback from our professors through emails and assesment feedback are considered very helpful as we know what we are lacking
11	2020-12-07 12:21:04	2020-12-07 12:29:57	anonymous		I consent		Arts, Humanities & Soc. Sc.	Year 4	21-24	Video clips;Gamification (Kahoot Game);	-Games make learning more fun. - Visual learning through videos is great, but there could have been better choices made in choosing the videos.	2	1	1	1	4	3	2	4	2	5	2	3	1	1	3	-The most important thing is what is delivered in class and how it is delivered. -Using Kahoot, videos, and sundry tools is important, yet the most important thing is the precise explanation of the material by the Doctor in class.
12	2020-12-07 12:57:59	2020-12-07 13:00:25	anonymous		I consent	Female	Medicine	Year 1	17-20	Online discussion forum;Journals;Blogs;Online class (through Collaborate);Assignment feedback;Chat box in Collaborate;Icons in Collaborate, e.g. smiley face and thumb up;Video clips;Online class group discussion;Gamification (Kahoot Game);Email ;Announcement (on Blackboard);	all the selected choices were adopted for the hybrid learning.	5	4	4	5	5	5	4	5	5	5	5	5	4	4	5	i have selelcted whatever i felt necessary
13	2020-12-07 14:07:38	2020-12-07 14:55:15	anonymous		I consent	Male	Business Admin	Year 1	17-20	Gamification (Kahoot Game);Online discussion forum;Online class (through Collaborate);Assignment feedback;	Playing educational games is a fun way of learning, not only make you less likely to forget the information but you learn things you might’ve not known before or forgotten. Feedback is important because you might not realize what you are doing wrong and never improve yourself. Getting feedback ensures that the students can improve the next assignment they submit and possibly assignments in the fu…	5	2	2	5	5	3	3	4	3	5	3	4	5	3	4	I think email is an important tool for communication between the professor and and the students, because it allows students to clarify unclear issues or communicate personally if they are having trouble. However, I think it’s unreasonable the amount of emails professors have to deal with. Students should better communicate with each other and ask questions together through an intermediary instead…
14	2020-12-07 14:53:24	2020-12-07 14:58:55	anonymous		I consent	Female	Dental Medicine	Year 2	21-24	Assignment feedback;Chat box in Collaborate;Online class (through Collaborate);Video clips;	Videos make it easier to understand concepts. Feedback is help for improvement in the future related to this course or any other.	2	2	2	5	5	4	1	5	3	4	3	5	4	3	5	Games and Videos are interesting. Phone and MS teams are not very important if professor answers the emails within a day or two.
15	2020-12-07 15:20:17	2020-12-07 15:23:33	anonymous		I consent	Female	Computing & Informatics	Year 3	17-20	Assignment feedback;Online class (through Collaborate);Online class group discussion;MS Teams;	All of these provide an easy way to communicate with the instructors, as well as the students in our class	3	3	3	5	5	4	3	3	5	3	5	4	3	5	5	Because currently the most important things are communication and feedback
16	2020-12-07 15:40:28	2020-12-07 15:45:37	anonymous		I consent	Female	Business Admin	Year 1	21-24	Blogs;Online discussion forum;Video clips;Online class group discussion;	It is a good way of learning through videos, blogs, and discussions	3	4	5	4	3	4	3	4	5	5	3	3	3	2	3	I love the class discussions most as we are able to look at our classmates point of views and view from their perspective I love kahoot games as these are colourful
17	2020-12-07 15:57:59	2020-12-07 16:00:41	anonymous		I consent	Male	Medicine	Year 1	17-20	Online discussion forum;Online class (through Collaborate);Assignment feedback;Chat box in Collaborate;Icons in Collaborate, e.g. smiley face and thumb up;Video clips;Online class group discussion;Gamification (Kahoot Game);Online office hour (through Collaborate);Email ;Announcement (on Blackboard);	it was good thank you very much	2	1	1	4	5	5	3	5	5	3	4	5	2	1	4	i donno what to say thank you
18	2020-12-07 17:28:31	2020-12-07 17:31:24	anonymous		I consent	Female	Health Sciences	Year 1	17-20	Video clips;Online class group discussion;Online discussion forum;Chat box in Collaborate;Announcement (on Blackboard);	videos help me get a clearer understanding of the topic	4	2	2	5	3	4	3	3	4	3	4	3	2	4	5	announcements are very important for me
19	2020-12-07 17:40:40	2020-12-07 17:44:32	anonymous		I consent	Female	Health Sciences	Year 1	17-20	Online class (through Collaborate);Chat box in Collaborate;Online class group discussion;Assignment feedback;	Online group discussions and assignments really help us to research about a particular and write about it in our own understanding.	3	3	3	5	5	5	5	5	5	5	5	5	5	4	5	In my opinion blogs and journals take up a lot of time but I am completely satisfied with the rest.
20	2020-12-07 19:43:58	2020-12-07 19:48:08	anonymous		I consent	Female	Computing & Informatics	Year 3	21-24	Online class (through Collaborate);Chat box in Collaborate;Video clips;Assignment feedback;	videos make it easier to understand difficult topics, assignment feedback is great to know what i did wrong in an assignment and can help me fix that in the future	3	1	1	5	5	5	3	5	4	5	4	5	3	3	5	the options i chose are what i think students struggle the most to get out from professors , as they dont communicate enough with students
21	2020-12-07 21:34:09	2020-12-07 21:47:11	anonymous		I consent	Male	Computing & Informatics	Year 2	17-20	Online discussion forum;Gamification (Kahoot Game);Announcement (on Blackboard);Online class (through Collaborate);	I found the kahoot games to be very engaging while also entertaining. Online discussions were pretty interesting too as we got to research the topic on our own and write about it.	5	3	1	4	5	5	4	5	2	4	1	5	1	1	5	Announcements and online classes are necessary for communication in my opinion. MSteams and office hours aren't as important.
22	2020-12-08 08:33:18	2020-12-08 08:41:17	anonymous		I consent	Female	Health Sciences	Year 4	21-24	Online discussion forum;Gamification (Kahoot Game);Assignment feedback;Video clips;Online class (through Collaborate);	Feedback on assignments helps students do better and become aware of their mistakes so they don’t end up repeating the same mistake. Games are fun and a competition which can motivate students especially when there’s a reward.	5	2	2	5	5	4	2	3	2	5	3	5	1	2	5	During online class discussions some students don’t participate. Discussions provides different point of views about topics which is very interesting.
23	2020-12-08 17:39:26	2020-12-08 17:44:27	anonymous		I consent	Female	Arts, Humanities & Soc. Sc.	Year 5	21-24	Journals;Blogs;Online class (through Collaborate);Video clips;Online class group discussion;Online discussion forum;Online office hour (through Collaborate);Email ;MS Teams;Announcement (on Blackboard);	fast and quick feedback	2	1	1	3	1	5	2	1	1	5	3	1	1	1	1	unclear feedback sometimes in terms of interpretation
24	2020-12-08 17:58:00	2020-12-08 17:59:39	anonymous		I consent	Female	Health Sciences	Year 3	17-20	Online discussion forum;Online class (through Collaborate);Online class group discussion;Announcement (on Blackboard);	because online was enough for this course discussions make us participate more	5	3	3	3	5	4	4	4	4	4	1	5	5	5	5	no reasons
25	2020-12-09 11:04:30	2020-12-09 11:07:34	anonymous		I consent	Female	Business Admin	Year 4	21-24	Assignment feedback;Online class (through Collaborate);Video clips;Online class group discussion;	more knowledge to gain from videos more viewpoints to consider from classmates	3	4	2	5	5	5	4	5	4	4	5	5	4	3	5	any type of communication is good for assurance and guidance feedback is important to help enhance performance
26	2020-12-09 11:07:30	2020-12-09 11:13:20	anonymous		I consent	Female	Arts, Humanities & Soc. Sc.	Year 1	21-24	Online class (through Collaborate);Video clips;Online discussion forum;Online class group discussion;	I think class discussion is important in online learning because in this way we can actually talk to our fellows. Secondly video clips that take less time to explain longer concepts and are to th point	3	3	3	5	5	5	5	5	4	5	5	5	5	5	5	All the tools are compulsory as they enhance communication. They also give a chance to express our ideas
27	2020-12-09 12:00:11	2020-12-09 12:06:31	anonymous		I consent	Female	Health Sciences	Year 1	17-20	Online discussion forum;Online class (through Collaborate);Online class group discussion;Assignment feedback;	I really like the online discussions because the topics are interesting and i can also comment and read my colleagues’ work which gives me a better understanding of other’ perspectives And the assignment feedbacks help see where i went wrong, which helps me identify where i need to work on	5	3	3	5	5	4	4	4	4	1	4	4	3	4	5	Announcement on blackboard is important because there’s so much work so it’s easy to lose track of activities that needs to be done And the gamification I personally don’t like because it doesn’t help me
28	2020-12-09 13:13:42	2020-12-09 13:17:54	anonymous		I consent	Female	Health Sciences	Year 3	17-20	Video clips;Online class group discussion;Gamification (Kahoot Game);Online class (through Collaborate);Blogs;Journals;	-Interactive class learning is very beneficial especially in Psychology whereas we get to hear & understand different opinions -Video links help students to understand more in a more fun and interesting way.	5	5	5	5	5	3	4	5	5	5	3	3	3	4	5	-Some things are more important than others -could help students more
29	2020-12-09 13:20:01	2020-12-09 13:23:08	anonymous		I consent	Female	Arts, Humanities & Soc. Sc.	Year 4	21-24	Assignment feedback;Online class (through Collaborate);Email ;MS Teams;	Ms teams - easy way to get in touch with professors Assignment feedback - it's important to know what mistakes we did or else it's useless	1	1	2	5	4	5	4	1	1	4	5	5	5	5	5	Getting in touch with professors easily is what's important
30	2020-12-09 13:51:23	2020-12-09 13:58:29	anonymous		I consent	Female	Fine Arts & Design	Year 3	21-24	Online discussion forum;Blogs;Assignment feedback;Journals;Online class (through Collaborate);	Online discussion forum helped immensely to understand a certain topic thoroughly. Online class group discussion helped us to interact with each of our colleague in a better way as we look at the current situation it was very helpful.	5	3	3	5	5	5	3	4	4	3	5	5	3	4	5	Feedback from the professor is very necessary and it’s like a stepping stone to correct ourselves and doing a great job in the final stage. Online office hours are very important as we cannot have a face to face conversation and online office hours have made everything a lot easier.
31	2020-12-09 15:14:14	2020-12-09 15:17:23	anonymous		I consent	Female	Arts, Humanities & Soc. Sc.	Year 4	21-24	Online class (through Collaborate);Chat box in Collaborate;Gamification (Kahoot Game);Announcement (on Blackboard);	Those selected makes the class easy to understand.	2	1	1	5	5	5	5	5	4	5	4	5	4	1	5	I have chosen those because that’s the most beneficial in teaching.
32	2020-12-09 16:44:30	2020-12-09 16:48:35	anonymous		I consent	Female	Engineering	Year 4	17-20	Online discussion forum;Blogs;Journals;Assignment feedback;Online class (through Collaborate);Chat box in Collaborate;Icons in Collaborate, e.g. smiley face and thumb up;Video clips;Online class group discussion;Gamification (Kahoot Game);Online office hour (through Collaborate);Email ;Phone;MS Teams;Announcement (on Blackboard);	During almost all classes we’d watch a video and we’d breakout into groups to discuss them then join back to the main room and discuss with the whole class and lecturer	4	4	3	5	5	4	3	4	4	5	4	5	1	4	5	The discussion and learning blogs were very helpful as it made sure we understand the matter of the subject very well.
33	2020-12-09 18:21:20	2020-12-09 18:28:42	anonymous		I consent		Health Sciences	Year 3	17-20	Video clips;Online class (through Collaborate);Assignment feedback;Chat box in Collaborate;	Video clips helped with further understanding of the course and gave multiple examples through watching them. As for assignment feedback, it was really beneficial because I got to know the professors opinion on my work as well as any constructive criticism which helped with enhancing my abilities.	3	2	1	5	5	5	4	5	3	4	4	5	3	4	5	My selection varies between all the choices above. However, I do think that those that I gave 3 and above are of Mose importance.
34	2020-12-09 23:18:37	2020-12-09 23:29:45	anonymous		I consent	Male	Medicine	Year 4	21-24	Online class (through Collaborate);Announcement (on Blackboard);Online class group discussion;Video clips;	.	3	3	3	3	3	3	3	3	3	3	3	3	3	3	3	.
35	2020-12-10 15:47:06	2020-12-10 15:51:18	anonymous		I consent	Female	Medicine	Year 1	17-20	Assignment feedback;Online class (through Collaborate);Video clips;Announcement (on Blackboard);Online discussion forum;	online discussions facilitated better learning and communication lectures were useful	1	4	4	1	1	1	1	1	2	3	2	1	3	3	1	some are beneficial while others are not very. discussions are very essential
36	2020-12-10 23:10:00	2020-12-10 23:10:48	anonymous		I consent	Female	Health Sciences	Year 4	17-20	Online discussion forum;Blogs;Journals;Online class (through Collaborate);Chat box in Collaborate;Assignment feedback;Icons in Collaborate, e.g. smiley face and thumb up;Gamification (Kahoot Game);Video clips;Online class group discussion;Online office hour (through Collaborate);Email ;Phone;	d	3	2	5	3	3	4	1	2	3	1	3	5	3	5	3	h
37	2020-12-11 00:55:40	2020-12-11 00:58:40	anonymous		I consent	Female	Engineering	Year 3	17-20	Online discussion forum;Assignment feedback;Chat box in Collaborate;Gamification (Kahoot Game);Announcement (on Blackboard);Email ;Online class (through Collaborate);MS Teams;	They help in delivering the course in a fun way Communication is easier	4	2	2	5	5	5	5	3	4	4	4	5	3	4	5	I think these tools help the best
38	2020-12-11 20:19:22	2020-12-11 20:27:10	anonymous		I consent	Female	Health Sciences	Year 1	17-20	Assignment feedback;Online class (through Collaborate);Chat box in Collaborate;Gamification (Kahoot Game);Announcement (on Blackboard);Online discussion forum;	online discussion forums help us to give our own perceptive on the things we have learnt in class while also being able to research on our own terms. Assignment feedbacks help students to understand where they have gone wrong and have made mistakes, this is important as it gives them the ability to not repeat those mistake again.	4	4	2	5	5	5	2	4	3	4	5	5	5	5	5	I do not think smileys are important as the professor can directly ask if the students have understood.. there is no harm in putting smileys either but it is not very necessary in my personal opinion MS teams/emails help students to directly communicate with the professors and discuss or ask about content they have not understood, like assignments, etc.
39	2020-12-12 04:00:03	2020-12-12 04:03:26	anonymous		I consent	Female	Health Sciences	Year 1	17-20	Online discussion forum;Assignment feedback;Online class (through Collaborate);	Assignment feedback allows us to know where we should get better and the rest because of a good interraction	5	1	1	5	5	5	4	4	3	4	5	5	3	3	5	it's all based on how it affects between the instructors and students. Also how student to student interractions take place.
40	2020-12-12 17:29:52	2020-12-12 17:33:07	anonymous		I consent	Female	Arts, Humanities & Soc. Sc.	Year 2	17-20	Online discussion forum;Assignment feedback;Online class (through Collaborate);Gamification (Kahoot Game);	1. It makes learning more engaging and exciting 2. Feedback and discussions help us improve	4	2	2	5	5	5	1	4	3	5	3	4	2	3	4	engagement with students is important and online classes should be more interactive
41	2020-12-13 12:22:17	2020-12-13 12:25:03	anonymous		I consent	Female	Business Admin	Year 2	17-20	Assignment feedback;Online class (through Collaborate);Video clips;MS Teams;	It is so beneficial to read the feedback of the Professor and to watch video clips that makes it easy to understand the subject	5	3	4	5	5	5	5	5	5	5	5	5	5	5	5	All of the above are important
42	2020-12-13 18:34:10	2020-12-13 18:37:36	anonymous		I consent	Female	Sharia & Islamic Studies	Year 2	17-20	Assignment feedback;Online class (through Collaborate);Chat box in Collaborate;Icons in Collaborate, e.g. smiley face and thumb up;Gamification (Kahoot Game);MS Teams;	Most effective Creates interest in learning	4	3	2	5	5	5	4	4	3	5	5	4	3	5	5	Most effective More useful
43	2020-12-13 20:50:29	2020-12-13 20:51:43	anonymous		I consent	Male	Medicine	Year 4	21-24	Announcement (on Blackboard);	becayshas'hsa jsbjsbjdsd	1	1	1	1	1	1	1	1	1	1	1	1	1	1	1	bjnsdnf. s
44	2020-12-13 20:51:00	2020-12-13 20:52:27	anonymous		I consent	Female	Health Sciences	Year 3	17-20	Online discussion forum;Blogs;Video clips;Email ;	online is better	4	4	4	4	4	4	4	4	4	4	4	4	4	4	4	online is better
45	2020-12-13 20:52:10	2020-12-13 20:55:11	anonymous		I consent	Female	Medicine	Year 1	17-20	Email ;Announcement (on Blackboard);Assignment feedback;Online class group discussion;Gamification (Kahoot Game);Chat box in Collaborate;Icons in Collaborate, e.g. smiley face and thumb up;Online class (through Collaborate);	.	2	1	1	4	5	5	5	3	5	5	4	5	3	2	5	.
46	2020-12-13 22:12:56	2020-12-13 22:14:31	anonymous		I consent	Female	Arts, Humanities & Soc. Sc.	Year 4	21-24	Assignment feedback;Chat box in Collaborate;Email ;MS Teams;Phone;	Ms teams - for questions Assigmeny feedback - to understand our mistakes and learn	1	2	2	5	1	3	4	2	5	3	5	4	3	5	5	Important to get in touch
47	2020-12-14 11:42:15	2020-12-14 11:47:01	anonymous		I consent	Male	Dental Medicine	Year 2	17-20	Online discussion forum;Blogs;Journals;Online class (through Collaborate);Chat box in Collaborate;Icons in Collaborate, e.g. smiley face and thumb up;Video clips;Online class group discussion;Gamification (Kahoot Game);Online office hour (through Collaborate);Email ;MS Teams;	1) videos are shared through collaborate and we are asked to discuss our ley takeaways 2) we once had a competitve game in kahoot	3	1	4	5	5	5	5	4	2	3	5	5	5	5	5	1) i feel like reading research articles and journals is far better than discussing in groups 2) assignment feedback is really crucial to us as it tells us what are the areas we could improve ourselves
48	2020-12-14 12:30:03	2020-12-14 12:33:37	anonymous		I consent	Female	Sciences	Year 2	17-20	Chat box in Collaborate;Online class (through Collaborate);Assignment feedback;Online class group discussion;	Having assignment feedback is improve and online class group discussion makes it easier to understand the concept	3	1	1	5	4	5	3	3	5	5	4	4	4	5	5	Blogs and journals didn’t help much but having a fun class is what helps to understand
49	2020-12-14 12:30:41	2020-12-14 12:38:34	anonymous		I consent	Male	Computing & Informatics	Year 3	17-20	Online discussion forum;Online class (through Collaborate);Chat box in Collaborate;Online class group discussion;Video clips;MS Teams;Email ;	The selected methods provide efficient and fast wait to be in contact with the instructor and the students	4	2	2	4	4	4	3	4	4	2	4	4	3	4	4	I selected the most useful methods for me during the semester
50	2020-12-14 12:32:05	2020-12-14 12:39:06	anonymous		I consent	Female	Health Sciences	Year 1	17-20	Online class (through Collaborate);Gamification (Kahoot Game);Email ;	Collaborate is essential in the sense that the lecture is carried out normally I don’t believe bombardment of assignments are going to provide help to students. Rather, it will increase their worries. Emails are the most classical and reliable way to communicate with mentor	2	2	2	4	5	5	2	3	1	4	3	5	3	3	5	It is enough to have collaborate kahoot for participation and a couple of assignments
51	2020-12-14 12:36:28	2020-12-14 12:40:07	anonymous		I consent	Female	Health Sciences	Year 2	17-20	Chat box in Collaborate;Online office hour (through Collaborate);Email ;Announcement (on Blackboard);	They help the student know what to do and ask questions.	3	3	2	4	5	5	5	3	5	4	5	5	5	4	5	...
52	2020-12-14 20:45:53	2020-12-14 23:00:18	anonymous		I consent	Female	Sharia & Islamic Studies	Year 2	25-28	Online discussion forum;Gamification (Kahoot Game);Online class (through Collaborate);Announcement (on Blackboard);Assignment feedback;MS Teams;	I really liked the online discussions(write up)- the topics were quite engaging. I also enjoyed reading other students comments and their thoughts. The due time could have been 11:59 as opposed to 6 pm but I understand if prof has set it there has to be some psychological reason behind it. The kahoot game was interesting. Wish we could have had it more often. It showed us where we stood academica…	5	2	4	5	5	5	4	4	4	4	5	5	5	5	5	I will talk about what I didnt mention on the previous page- The journal helped me understand where I was heading to. It gave us an understanding of what we learned over the month. Having the chat box enabled us to ask questions and add our points to the ongoing discussions. The powerpoints which had case studies/questions like chapter of morality were thought provoking. While going through the t…
53	2020-12-15 15:21:49	2020-12-15 15:23:55	anonymous		I consent	Female	Sharia & Islamic Studies	Year 2	17-20	Gamification (Kahoot Game);Online class (through Collaborate);Video clips;	It is much easier.	2	1	1	5	2	4	2	4	5	5	2	1	1	2	1	Better communication.
54	2020-12-17 16:08:36	2020-12-17 16:13:58	anonymous		I consent	Female	Business Admin	Year 4	21-24	Blogs;Journals;Online discussion forum;Assignment feedback;Online class (through Collaborate);Video clips;Online class group discussion;Email ;Online office hour (through Collaborate);Announcement (on Blackboard);	This class focuses on discussion which is very beneficial based on the topics we studied. I enjoyed how the professor presented the course	4	4	5	5	5	5	5	5	5	3	4	5	5	5	5	The course ran smoothly. In class discussions helped us understand more about the course and journals and blogs helped us understand the course more as well as discussion
55	2020-12-17 17:18:48	2020-12-17 17:20:41	anonymous		I consent	Female	Medicine	Year 2	17-20	Online discussion forum;Assignment feedback;Online class (through Collaborate);Gamification (Kahoot Game);	Allowed for feedback on our ideas and gave us a chance to express views	4	1	1	5	4	2	3	3	2	4	2	2	2	2	5	Don't take too much time and allow for ease of information delivery
56	2020-12-17 17:48:23	2020-12-17 17:50:06	anonymous		I consent	Female	Health Sciences	Year 3	17-20	Online discussion forum;Blogs;Journals;Assignment feedback;Online class (through Collaborate);Chat box in Collaborate;Icons in Collaborate, e.g. smiley face and thumb up;Video clips;Gamification (Kahoot Game);Online office hour (through Collaborate);Online class group discussion;	Helpful	5	5	5	5	5	4	4	4	4	5	4	4	4	5	4	Helped us understand
57	2020-12-17 18:27:11	2020-12-17 18:32:56	anonymous		I consent	Female	Medicine	Year 2	17-20	Online discussion forum;Gamification (Kahoot Game);Icons in Collaborate, e.g. smiley face and thumb up;Assignment feedback;	I liked the online discussion so much, especially that subject we were asked to give our opinion on. And I wished we did kahoot more because it’s really enjoyable	5	1	1	5	4	5	2	3	3	5	3	5	5	5	5	Many of them helped us throughout the course to achieve and gain knowledge and to access to the doctor.
58	2020-12-17 19:36:17	2020-12-17 19:40:59	anonymous		I consent	Female	Medicine	Year 1	17-20	Assignment feedback;Chat box in Collaborate;Video clips;Gamification (Kahoot Game);	These activities engages us and is a reason for us to understand	3	3	1	5	4	5	5	5	4	4	4	5	3	3	5	Interactive class are needed and important
59	2020-12-18 01:58:53	2020-12-18 02:07:44	anonymous		I consent	Female	Engineering	Year 3	17-20	Online discussion forum;Online class (through Collaborate);Blogs;Online class group discussion;	1-They are the most helpful tools to allow students to communicate with the instructor and also share information and communicate with the other colleagues 2- they are interesting and easy to keep up with the course	4	2	3	4	5	3	4	4	5	4	4	4	4	5	5	The ranking is based on the most important tools and ways that help us to understand more the course and also the most useful tools in terms of communication and participation
60	2020-12-18 11:32:41	2020-12-18 11:36:10	anonymous		I consent	Female	Medicine	Year 2	17-20	Online class (through Collaborate);Icons in Collaborate, e.g. smiley face and thumb up;Video clips;Gamification (Kahoot Game);Assignment feedback;Online discussion forum;	Online discussion allowed me to reflect on my opinion and compare it to other it was a very nice eye opener to see what my classmates think about certain topics	5	1	1	5	5	5	5	5	5	5	5	1	1	1	1	It was a very interesting course
61	2020-12-18 11:33:05	2020-12-18 11:37:08	anonymous		I consent	Female	Medicine	Year 1	17-20	Online discussion forum;Blogs;Journals;Assignment feedback;Online class (through Collaborate);	I liked reading the feedback on my work because it made me want to do better in my next assignment. Also, the journal and blogs keeps us up to date with the course content which made things easier for the final.	5	5	5	5	5	2	2	2	3	5	5	5	3	3	5	In my opinion, the blogs, journals, and the online discussions were very important. They forced everyone to participate, be interactive, read different opinions and points of views and give feedback
62	2020-12-18 11:58:57	2020-12-18 12:06:36	anonymous		I consent	Female	Medicine	Year 3	17-20	Online class (through Collaborate);Chat box in Collaborate;Gamification (Kahoot Game);Video clips;	I feel these methods are a perfect mix of classic methods with an interactive fun twist	4	2	2	5	5	5	4	4	3	4	3	5	3	3	5	Its easier to communicate with everyone in the time of class through blackboard rather than outside as everyone has different schedules
63	2020-12-18 12:39:51	2020-12-18 12:45:11	anonymous		I consent	Female	Health Sciences	Year 1	17-20	Online discussion forum;Assignment feedback;Online class (through Collaborate);Online class group discussion;	I found The online discussion forum very beneficial, the topics were easy and it was fun to write about them, and i really like how i could also read my colleagues’ discussion because it really helps see other views And assignment feedback is really good because it helps me improve and see where i need to focus better	5	3	3	5	5	4	4	4	4	1	3	5	3	3	5	Announcement is important because with so many subjects we can forget some tasks so a reminder really helps And online group discussion is fun while giving a chance for students to interact and get familiar with each other
64	2020-12-18 13:35:33	2020-12-18 13:43:33	anonymous		I consent	Female	Health Sciences	Year 2	17-20	Assignment feedback;Online class (through Collaborate);Announcement (on Blackboard);Online discussion forum;Email ;Gamification (Kahoot Game);	i find it easier to learn and follow classes	3	3	3	4	4	3	3	3	2	3	3	3	2	3	4	i find kahoot very beneficial also assignment feedback
65	2020-12-19 06:25:17	2020-12-19 06:32:42	anonymous		I consent	Female	Sciences	Year 2	17-20	Online discussion forum;Blogs;Gamification (Kahoot Game);Online class (through Collaborate);	We get to discuss our thoughts with other students. We get to socialize with other students.	5	4	4	5	4	5	5	5	3	5	5	5	5	5	5	The subject overall was more than i expected, i loved every second of studying this subject and hearing from different students, with different point of views. Although the online class group discussions was not very helpful, it took time and we didn't really discuss. In my opinion when the whole class discusses the video that is much better.
66	2020-12-19 19:23:19	2020-12-19 19:26:05	anonymous		I consent		Business Admin	Year 2	25-28	Online discussion forum;Assignment feedback;Chat box in Collaborate;Icons in Collaborate, e.g. smiley face and thumb up;	The professor has no mercy whatsoever and favors plenty of students over others.	2	2	3	2	2	2	2	3	2	3	3	2	4	4	4	The professor has no mercy whatsoever and favors plenty of students over others.
67	2020-12-20 13:11:47	2020-12-20 13:14:48	anonymous		I consent	Female	Medicine	Year 2	17-20	Video clips;Gamification (Kahoot Game);Blogs;Chat box in Collaborate;	Interactive sessions where we can play and share thoughts or confusion points allows better understanding	5	5	1	5	5	5	4	5	5	5	5	5	5	5	5	Everything helps actually
